# Supplementary material for: Genetic drivers of congenital cardiac fibrosis
Source: Commun Biol. 2026 May 27;9:722. doi: 10.1038/s42003-026-10353-2 (PMC13216529; doi:10.1038/s42003-026-10353-2)
Supplement: Supplementary file 2 — Supplementary Data 1-3 [file 42003_2026_10353_MOESM2_ESM.xlsx]

## Sheet: Supplementary Data 1
Gene Symbol	Gene Name	Fibroblast subpopulation	Timing / Inducer	Sensitivity	Marker overlap with other cells	Citation
CDH19	Cadherin19	Cardiac fibroblasts	Neural crest cell marker, retained on CF through adulthood	High	Neuronal cells	1–3
DCN	Decorin	Quiescent fibroblasts	Development and adulthood	High	Pericytes	4–6
GSN	Gelsolin	Cardiac fibroblasts	Activated by stretch or angiotensin II	High	Endothelial cells, adipocytes, eosinophils	6
PDGFRA	Platelet derived growth factor receptor alpha	Fibroblasts including developmental, quiescent, and activated	Prior to Epi- or EndoMT, continues on CF after	High	Mesenchymal stem cells, cardiac progenitor cells	6–9
DDR2	Discoidin domain receptor tyrosine kinase 2	Quiescent fibroblasts	Early in development including stem cells	Low – only in subpopulations	Smooth muscle cells, epicardial cells, mesenchymal stem cells	7–12
VIM	Vimentin	Quiescent fibroblasts in multiple organs	Early in development including stem cells	High	Vascular smooth muscle cells, endothelial cells, pericytes, mesenchymal stem cells	7,8,11
THY1, CD90	THY-1 cell surface antigen	Quiescent fibroblasts	Present later in development and in adults, seems to mark an anti-fibrotic population in response to injury	Medium – some subpopulations don’t express it	Pericytes, endothelial cells, circulating immune cells	7,9,10,13,14
POSTN	Periostin	Embryonic or activated fibroblasts	Present after differentiation of CF, on activated CF in response to cardiac injury or inflammation	Specific for activated or embryonic, low in quiescent adult	Epicardial cells	2,6–10,12
aSMA	Alpha smooth muscle actin	Activated fibroblasts	Activated by inflammation, mechanical stress, or TGFB. Not present on CF during development	Specific for activated, low in quiescent	Pericytes, vascular smooth muscle cells, cardiomyocytes	8–10,12
TCF21	Transcription factor 21	EpiMT marker, embryonic fibroblasts, activated fibroblasts	On epicardial cells prior to EpiMT, continues on CF after	Medium – subset of cardiac fibroblasts	Epicardial cells	7,9–11
WT1	WT1 transcription factor	EpiMT marker, embryonic fibroblasts, activated fibroblasts	On epicardial cells prior to EpiMT, continues on CF after	Medium	Epicardial cells	7,8,10,15
TEK, TIE2	TEK receptor tyrosine kinase	EndoMT marker, embryonic fibroblasts, activated fibroblast	On endothelial cells prior to EndoMT, continues on CF after	Medium	Endothelial cells, adipocytes	7,15
CDH5	VE cadherin	EndoMT marker, embryonic fibroblast, activated fibroblast	On endothelial cells prior to EndoMT, continues on CF after	Low	Adipocytes, endothelial cells	7,15
S100A4, FSP1	Fibroblast specific protein 1	Quiescent and activated fibroblasts	Present after differentiation of CF, on mostly perivascular fibroblasts	Low particularly in cardiac tissue	Pericytes, vascular smooth muscle cells, endothelial cells	7,9,10
FN1	Fibronectin	Quiescent and activated fibroblasts	Expressed after differentiation of CF, increased expression after injury in adults	Medium	Endothelial cells	7,9,10
FN1 (alternate splicing)	EDA-fibronectin	Activated fibroblasts	Expressed by neural crest cells in development, increased expression in response to injury in adult CF	Specific for activated, low in quiescent fibroblasts	Neural crest cells, vascular smooth muscle cells	10,12
FAP	Fibroblast activation protein	Activated fibroblasts	Increased in response to injury in adult CF	specific for activated fibroblast	Vascular smooth muscle cells	10,12
COL1A1	Collagen type 1 alpha 1	Quiescent and activated fibroblasts, embryonic fibroblast	Increases early in EpiMT or EndoMT during development, induced by TGFB and inflammation in adults	Higher in activated fibroblasts	Pericytes, vascular smooth muscle cells, endothelial cells	4,7,9,11,16
COL3A1	Collagen type III alpha 1	Quiescent and activated fibroblasts	Expressed after differentiation of CF, induced by TGFB and inflammation in adults	Higher in activated fibroblasts	Pericytes, vascular smooth muscle cells, endothelial cells	4,9,16
Table 1. Cardiac Fibroblast Markers. Summary of markers of cardiac fibroblasts, including the subpopulations primarily identified by the marker, the sensitivity of the marker for fibroblasts, and other cell types that are positive for that marker. Relevant reviews or large human expression datasets are referenced, and all marker information clarified by the human protein atlas [17,18]. CF = cardi…
References
1	Kostina, A. et al. Self-organizing human heart assembloids with autologous and developmentally relevant cardiac neural crest-derived tissues. 2024.12.11.627627 Preprint at https://doi.org/10.1101/2024.12.11.627627 (2024).
2	Hill, M. C. et al. Integrated multi-omic characterization of congenital heart disease. Nature 608, 181–191 (2022).
3	Zhang, Q., Cai, Z. & Zhang, Y. Understanding of the characteristics of fibroblasts in ischemic cardiomyopathy using single-nucleus RNA sequencing. Sci. Rep. 15, 18964 (2025).
4	Cui, Y. et al. Single-Cell Transcriptome Analysis Maps the Developmental Track of the Human Heart. Cell Rep. 26, 1934-1950.e5 (2019).
5	DeLaughter, D. M. et al. Single-cell Resolution of Temporal Gene Expression during Heart Development. Dev. Cell 39, 480–490 (2016).
6	Litviňuková, M. et al. Cells of the adult human heart. Nature 588, 466–472 (2020).
7	Doppler, S. A. et al. Cardiac fibroblasts: more than mechanical support. J. Thorac. Dis. 9, S36–S51 (2017).
8	Tallquist, M. D. & Molkentin, J. D. Redefining the identity of cardiac fibroblasts. Nat. Rev. Cardiol. 14, 484–491 (2017).
9	Maruyama, K. & Imanaka-Yoshida, K. The Pathogenesis of Cardiac Fibrosis: A Review of Recent Progress. Int. J. Mol. Sci. 23, 2617 (2022).
10	Ivey, M. J. & Tallquist, M. D. Defining the Cardiac Fibroblast. Circ. J. Off. J. Jpn. Circ. Soc. 80, 2269–2276 (2016).
11	Tallquist, M. D. Developmental Pathways of Cardiac Fibroblasts. Cold Spring Harb. Perspect. Biol. 12, a037184 (2020).
12	Humeres, C. & Frangogiannis, N. G. Fibroblasts in the Infarcted, Remodeling, and Failing Heart. JACC Basic Transl. Sci. 4, 449–467 (2019).
13	Tarbit, E., Singh, I., Peart, J. N. & Rose’Meyer, R. B. Biomarkers for the identification of cardiac fibroblast and myofibroblast cells. Heart Fail. Rev. 24, 1–15 (2019).
14	Chang, Y. et al. CD90+ cardiac fibroblasts reduce fibrosis of acute myocardial injury in rats. Int. J. Biochem. Cell Biol. 96, 20–28 (2018).
15	Fu, X., Liu, Q., Li, C., Li, Y. & Wang, L. Cardiac Fibrosis and Cardiac Fibroblast Lineage-Tracing: Recent Advances. Front. Physiol. 11, 416 (2020).
16	Hou, X. et al. Single-cell RNA sequencing reveals the gene expression profile and cellular communication in human fetal heart development. Dev. Biol. 514, 87–98 (2024).
17	Uhlen, M. et al Proteomics. Tissue-based map of the human proteome. Science. 347, 1260419 (2015)
18	Human Protein Atlas proteinatlas.org

## Sheet: Supplementary Data 2
Gene	Name	Function	Effect	CHD	Citation
COL1A1	Collagen type 1 alpha 1 chain	Extracellular matrix protein highly expressed in development by CF	Missense variant seen in heterotaxy and associated with CHD in general.	Heterotaxy	1,2
COL5A2	Collagen type 5 alpha 2	Extracellular matrix protein expressed in low abundance in the heart	Missense seen in CHD, also associated with connective tissue disorders.	Heterotaxy, CTD	1,2
FBN2	Fibrillin 2	ECM protein involved in elastic fiber assembly	Missense or splice variants seen in patients with CHD and connective tissue disorders	CTD, valve abnormalities, ASD, VSD	1,3
ELN	Elastin	Elastic fiber incorporated into ECM	Mutations associated with aortic stenosis. Increased expression characteristic of EFE.	EFE, AS	1,2,4,5
MYBPC3	Myosin binding protein C3	Part of sarcomere organization, also expressed in some CF	Loss of function is strongly associated with HCM, loss in pigs shown to increase fibroblast activation	HCM, CTD	1,2,6,7
MYH6	Myosin heavy chain 6	Sarcomere structural protein	Loss of function or missense mutations associated with cardiomyopathies or LV outflow tract defects particularly with decreased function	LVOT, CTD, HCM, DCM	1,2,4,8
DNAH11	Dynein axonemal heavy chain 11	Ciliary structural protein particularly in motile cilia	Strongly associated with heterotaxy likely because of the role for cilia in LRO signaling, also observed in conotruncal defects	CTD, heterotaxy	2,9
DNAH5	Dynein axonemal heavy chain 5	Ciliary structural protein particularly in motile cilia	Strongly associated with heterotaxy likely because of the role for cilia in LRO signaling	Heterotaxy	2,10
PKD1L1	Polycystic kidney disease 1 like 1	Polycystin family member, plays a role in directional migration	Loss of function mutations seen with heterotaxy likely from loss of normal left-right signaling	Heterotaxy	2,4
GATA4	Gata binding protein 4	Transcription factor important for CM differentiation	Loss of function is strongly associated with septal defects and TOF, likely related to abnormal CM differentiation and contractility	ASD, VSD, AVSD, CTD, PS	1,2,4,5,8
GATA6	Gata binding protein 6	Transcription factor important for CM differentiation particularly in RV and outflow tracts	Loss of function seen with outflow tract defects, seems to be related to abnormal retinoic acid signaling which is important for neural crest cell differentiation.	CTD	1,4
NKX2-5	NK2 homeobox 5	Transcription factor important for CM differentiation. Also regulates CF activation into myofibroblasts	Mutations are seen in patients with ASD or LVNC primarily. Mutations seem to affect apoptosis of CM or pacemaker cells.	ASD, CTD, LVNC	1,4,5,11
TBX5	T-box transcription factor 5	Transcription factor that regulates differentiation and normal CM function	Decreased TBX5 function or activation leads to abnormal septation likely related to abnormal CM differentiation	ASD, VSD	1,5,8
NOTCH1	Notch receptor 1	Transcription factor regulates differentiation including terminal CM differentiation and EndoMT	Loss of function mutations seen in patients with CHD, likely prevents normal second heart field formation	HLHS, CTD	1,2,4,5,8
JAG1	Jagged canonical notch ligand 1	Ligand for the notch receptor, regulates differentiation	Loss of function strongly related to Alagille syndrome and isolated PS or TOF	CTD, PS	1,4,5,8
FLT4	Fms related receptor tyrosine kinase 4	One of the VEGF receptors, regulates EC	Loss of function has been strongly linked to TOF	CTD	1,8
KDR	Kinase insert domain receptor	One of the VEGF receptors, mediates EC proliferation and migration	Loss of function has been seen in TOF, thought to be related abnormal to endothelial cell signaling	CTD	1,8
Table 2: Genes associated with CHD. A curated list of genes with strong evidence of mutations associated with CHD in humans. Many of these genes have a possible link to fibrosis. For a more exhaustive list of CHD-associated genes see Morton et al, Jin et al, Pierpont et al, and Sierant et al. CTD = conotruncal defects (including TOF); ASD = atrial septal defect; VSD = ventricular septal defect; A…
References
1	Morton, S. U., Quiat, D., Seidman, J. G. & Seidman, C. E. Genomic frontiers in congenital heart disease. Nat. Rev. Cardiol. 19, 26–42 (2022).
2	Jin, S. C. et al. Contribution of rare inherited and de novo variants in 2,871 congenital heart disease probands. Nat. Genet. 49, 1593–1601 (2017).
3	Yang, J. et al. The multiple roles of Thy-1 in cell differentiation and regeneration. Differentiation 113, 38–48 (2020).
4	Pierpont, M. E. et al. Genetic Basis for Congenital Heart Disease: Revisited. Circulation 138, e653–e711 (2018).
5	Lin, H., McBride, K. L., Garg, V. & Zhao, M.-T. Decoding Genetics of Congenital Heart Disease Using Patient-Derived Induced Pluripotent Stem Cells (iPSCs). Front. Cell Dev. Biol. 9, 630069 (2021).
6	Zou, X. et al. MYBPC3 deficiency in cardiac fibroblasts drives their activation and contributes to fibrosis. Cell Death Dis. 13, 948 (2022).
7	Tudurachi, B.-S. et al. An Update on MYBPC3 Gene Mutation in Hypertrophic Cardiomyopathy. Int. J. Mol. Sci. 24, 10510 (2023).
8	Sierant, M. C. et al. Genomic analysis of 11,555 probands identifies 60 dominant congenital heart disease genes. Proc. Natl. Acad. Sci. U. S. A. 122, e2420343122 (2025).
9	Liu, S. et al. DNAH11 variants and its association with congenital heart disease and heterotaxy syndrome. Sci. Rep. 9, 6683 (2019).
10	Liu, X. et al. Network Analysis Reveals a Distinct Axis of Macrophage Activation in Response to Conflicting Inflammatory Cues. J. Immunol. Baltim. Md 1950 206, 883–891 (2021).
11	Cao, C. et al. Nkx2.5: a crucial regulator of cardiac development, regeneration and diseases. Front. Cardiovasc. Med. 10, 1270951 (2023).

## Sheet: Supplementary Data 3
Gene Symbol	Gene Name	Function	Context	Outcome	Citation
FGF10	Fibroblast growth factor 10	Specific to second heart field, regulates proliferation and differentiation	Normal development	Knock out is lethal due to lung agenesis, decreased activity leads to decreased population of fibroblasts in the heart	1,2
SNAIL	Snail family transcriptional repressor 1	Induces EndoMT, induces release of cytokines that activate fibroblasts	Normal Development; Ischemia / reperfusion	Increased activity leads to increased fibrosis in injury.	3–5
TGFB1	Tissue growth factor beta 1	Induces EpiMT and EndoMT, activates fibroblasts, regulates ECM protein expression	Normal development; Inflammation ; Mechanical Stress; Ischemia / reperfusion	Increased activity leads to increased fibrosis, decreased activity leads to AVSD or OFT anomalies, mutations have been associated with CHD including EFE. Facilitates adult fibrosis from injury, MI, or mechanical stress.	3,5–8
NFATc1	Nuclear factor of activated T cells 1	Decreases EpiMT, increases EndoMT, increases endocardial and neural crest cell proliferation possibly also migration	Normal development; Inflammation ; Mechanical Stress; Ischemia / reperfusion	Loss of activity results in malformation of valves. Increased activity increases fibroblast activation and ECM production.	9–11
Sox9	SRY-box transcription factor 9	Increased expression in EC signals to CF to induce fibrosis, regulates ECM expression, increases EndoMT	Normal development; Mechanical Stress	Loss of activity results in malformation of valves and atrioventricular septal defects. Expression is increased in heart failure and correlated with fibrosis.	12–15
Wdpcp	WD repeat containing planar cell polarity effector	Important for formation of cilia and stress fibers, regulates cell polarity and migration	Normal development	Decreased activity is associated with truncus, pulmonary atresia, and atrioventricular septal defects	16,17
Pkd1 / Pkd2	Polycystin 1 or Polycystin 2	Calcium regulation in cilia, responds to mechanical stimuli	Normal development; Mechanical stress; Ischemia / reperfusion	Patients with mutations have higher rates of valve anomalies, ventricular remodeling, and CHD. Mutations in rats cause CM hypertrophy and fibrosis in response to mechanical stress but protect against large infarct size.	18–22
ALMS1	Centrosome-associated protein ALMS1	Microtubule organization important for cilia formation and endocytic function	Normal development	Loss of function mutation has been associated with EFE	23
SLUG	Snail family transcriptional repressor 2	Induces EndoMT, regulates cell migration	Normal development; Ischemia / reperfusion	Decreased activity results in valve defects. Induced by ischemia and associated with fibrosis after.	4,24,25
TWIST	Twist family BHLH transcription factor 1	Regulation of mesenchymal cell differentiation, induces EpiMT, activates fibroblasts	Normal development; Possibly ischemia / reperfusion	Mutations have been associated with VSD. Increased activity promotes fibrosis in other organs. Likely activated by ischemia.	26–28
FSP1	Fibroblast specific protein 1	Induces EpiMT or EndoMT	Normal Development; Mechanical Stress; Ischemia / reperfusion	Loss of function can block EpiMT, high circulating levels linked to AV node fibrosis in neonatal lupus. FSP1+ cells infiltrate adult rat hearts in response to mechanical stress or ischemia.	29–32
YAP1	Yes1 associated transcriptional regulator	Cell proliferation (CM and CF), CM differentiation	Normal development; Mechanical stress; Ischemia / reperfusion	Decreased levels associated with VSD and cardiac fibrosis including worse fibrosis post-MI and pressure overload.	33–35
miRNA-29b	MicroRNA 29b	Inhibits ECM production (especially collagen, fibrillin, and elastin) and proliferation of CF	Normal development; Ischemia / reperfusion (downregulated)	Increased or decreased levels associated with CHD. decreased levels are associated with cardiac fibrosis.	36–38
MYBPC3	Myosin binding protein C3	Sarcomere and cytoskeleton protein	Normal development; Cardiac homeostasis	Truncating mutations are strongly associated with hypertrophic cardiomyopathy and cardiac fibrosis	39–42
SLC2A12	Solute carrier family 2 member 12	Glucose transporter	Normal development; Possibly diabetes	Decreased expression is associated with cardiac fibrosis in adult humans	43
ADAMTSL1	ADAMTS like protein 1	Extracellular matrix modifier.	Normal development; Possibly diabetes	Increase is associated with cardiac fibrosis in adult humans.	43,44
Table 3: Genes with potential causal roles in cardiac fibrosis. Summary of genes linked to fibrosis or fibroblast regulation, including their function and the data associated with their role in cardiac development. The general context under which the genes are expressed are outlined (unless otherwise specified they are upregulated). Pathogenic variants in these genes could alter the risk of fibro…
References
1	Hubert, F. et al. FGF10 promotes cardiac repair through a dual cellular mechanism increasing cardiomyocyte renewal and inhibiting fibrosis. Cardiovasc. Res. 118, 2625–2637 (2022).
2	Hubert, F., Payan, S. M. & Rochais, F. FGF10 Signaling in Heart Development, Homeostasis, Disease and Repair. Front. Genet. 9, (2018).
3	Cheng, W., Li, X., Liu, D., Cui, C. & Wang, X. Endothelial-to-Mesenchymal Transition: Role in Cardiac Fibrosis. J. Cardiovasc. Pharmacol. Ther. 26, 3–11 (2021).
4	Lee, S.-W. et al. Snail as a Potential Target Molecule in Cardiac Fibrosis: Paracrine Action of Endothelial Cells on Fibroblasts Through Snail and CTGF Axis. Mol. Ther. 21, 1767–1777 (2013).
5	Nakano, A., Nakano, H., Smith, K. A. & Palpant, N. J. The developmental origins and lineage contributions of endocardial endothelium. Biochim. Biophys. Acta BBA - Mol. Cell Res. 1863, 1937–1947 (2016).
6	Dawood, N. et al. Association of TGFBR2 gene polymorphisms (rs6785358 and rs764522) with congenital heart disease susceptibility in Egyptians. Explor. Med. 5, 148–157 (2024).
7	Yadav, M. L., Bhasker, A. N., Kumar, A. & Mohapatra, B. Identification and characterization of genetic variants of TGFB1 in patients with congenital heart disease. Meta Gene 31, 100987 (2022).
8	Arthur, H. M. & Bamforth, S. D. TGFβ signaling and congenital heart disease: Insights from mouse studies. Birt. Defects Res. A. Clin. Mol. Teratol. 91, 423–434 (2011).
9	Wu, B., Baldwin, H. S. & Zhou, B. Nfatc1 Directs the Endocardial Progenitor Cells to Make Heart Valve Primordium. Trends Cardiovasc. Med. 23, 294–300 (2013).
10	Gunawan, F., Gentile, A., Gauvrit, S., Stainier, D. Y. R. & Bensimon-Brito, A. Nfatc1 Promotes Interstitial Cell Formation During Cardiac Valve Development in Zebrafish. Circ. Res. 126, 968–984 (2020).
11	Herum, K. M. et al. Syndecan-4 signaling via NFAT regulates extracellular matrix production and cardiac myofibroblast differentiation in response to mechanical stress. J. Mol. Cell. Cardiol. 54, 73–81 (2013).
12	Bugg, D. & Davis, J. Sox9-coordinated cellular neighborhoods generate fibrosis. Cell Stem Cell 31, 589–590 (2024).
13	Garside, V. C. et al. SOX9 modulates the expression of key transcription factors required for heart valve development. Development 142, 4340–4350 (2015).
14	Drummond, J. R. et al. Sox9 in the second heart field and the development of the outflow tract; implications for cardiac septation and valve formation. Dev. Dyn. n/a,.
15	Trogisch, F. A. et al. Endothelial cells drive organ fibrosis in mice by inducing expression of the transcription factor SOX9. Sci. Transl. Med. 16, eabq4581 (2024).
16	Cui, C. et al. Wdpcp, a PCP Protein Required for Ciliogenesis, Regulates Directional Cell Migration and Cell Polarity by Direct Modulation of the Actin Cytoskeleton. PLOS Biol. 11, e1001720 (2013).
17	von Gise, A. et al. WT1 regulates epicardial epithelial to mesenchymal transition through β-catenin and retinoic acid signaling pathways. Dev. Biol. 356, 421–431 (2011).
18	Chedid, M. et al. Congenital Heart Disease in Adults with Autosomal Dominant Polycystic Kidney Disease. Am. J. Nephrol. 53, 316–324 (2022).
19	Amirrad, F., Pala, R., Shamloo, K., Muntean, B. S. & Nauli, S. M. Arrhythmogenic Hearts in PKD2 Mutant Mice Are Characterized by Cardiac Fibrosis, Systolic, and Diastolic Dysfunctions. Front. Cardiovasc. Med. 8, 772961 (2021).
20	Ebrahimi, N. et al. Cardiovascular Complications in ADPKD. Kidney Int. Rep. 10, 2953–2966 (2025).
21	Aránguiz, P. et al. Polycystin-1 mitigates damage and regulates CTGF expression through AKT activation during cardiac ischemia/reperfusion. Biochim. Biophys. Acta BBA - Mol. Basis Dis. 1867, 165986 (2021).
22	Pedrozo, Z. et al. Polycystin-1 Is a Cardiomyocyte Mechanosensor That Governs L-Type Ca2+ Channel Protein Stability. Circulation 131, 2131–2142 (2015).
23	Zhao, Y. et al. Recessive ciliopathy mutations in primary endocardial fibroelastosis: a rare neonatal cardiomyopathy in a case of Alstrom syndrome. J. Mol. Med. Berl. Ger. 99, 1623–1638 (2021).
24	Niessen, K. et al. Slug is a direct Notch target required for initiation of cardiac cushion cellularization. J. Cell Biol. 182, 315–325 (2008).
25	Xu, X. et al. Snail Is a Direct Target of Hypoxia-inducible Factor 1α (HIF1α) in Hypoxia-induced Endothelial to Mesenchymal Transition of Human Coronary Endothelial Cells *. J. Biol. Chem. 290, 16653–16664 (2015).
26	Ning, X., Zhang, K., Wu, Q., Liu, M. & Sun, S. Emerging role of Twist1 in fibrotic diseases. J. Cell. Mol. Med. 22, 1383–1391 (2018).
27	Wang, Y. et al. Decreased mRNA and protein expression of TWIST1 in myocardial tissue of fetuses with ventricular septal defects. Mol. Med. Rep. 12, 3089–3094 (2015).
28	Shao, T., Xue, Y. & Fang, M. Epigenetic Repression of Chloride Channel Accessory 2 Transcription in Cardiac Fibroblast: Implication in Cardiac Fibrosis. Front. Cell Dev. Biol. 9, (2021).
29	Firl, C. E. M. et al. Contribution of S100A4-expressing fibroblasts to anti-SSA/Ro-associated atrioventricular nodal calcification and soluble S100A4 as a biomarker of clinical severity. Front. Immunol. 14, (2023).
30	Cano-Ballesteros, S., Palmquist-Gomes, P., Marín-Sedeño, E., Guadix, J. A. & Pérez-Pomares, J. M. Fsp1 cardiac embryonic expression delineates atrioventricular endocardial cushion, coronary venous and lymphatic valve development. J. Anat. 238, 508–514 (2021).
31	Okada, H., Danoff, T. M., Kalluri, R. & Neilson, E. G. Early role of Fsp1 in epithelial-mesenchymal transformation. Am. J. Physiol.-Ren. Physiol. 273, F563–F574 (1997).
32	Kong, P., Christia, P., Saxena, A., Su, Y. & Frangogiannis, N. G. Lack of specificity of fibroblast-specific protein 1 in cardiac remodeling and fibrosis. Am. J. Physiol. Heart Circ. Physiol. 305, H1363-1372 (2013).
33	Ye, L. et al. Decreased Yes-Associated Protein-1 (YAP1) Expression in Pediatric Hearts with Ventricular Septal Defects. PLOS ONE 10, e0139712 (2015).
34	Sharifi-Sanjani, M. et al. Yes-Associated Protein (Yap) Is Up-Regulated in Heart Failure and Promotes Cardiac Fibroblast Proliferation. Int. J. Mol. Sci. 22, 6164 (2021).
35	Chen, X., Li, Y., Luo, J. & Hou, N. Molecular Mechanism of Hippo–YAP1/TAZ Pathway in Heart Development, Disease, and Regeneration. Front. Physiol. 11, (2020).
36	Tao, H., Chen, Z.-W., Yang, J.-J. & Shi, K.-H. MicroRNA-29a suppresses cardiac fibroblasts proliferation via targeting VEGF-A/MAPK signal pathway. Int. J. Biol. Macromol. 88, 414–423 (2016).
37	Samanta, S. et al. MicroRNA: A new therapeutic strategy for cardiovascular diseases. Trends Cardiovasc. Med. 26, 407–419 (2016).
38	Mannarino, S. et al. The Role of miRNA Expression in Congenital Heart Disease: Insights into the Mechanisms and Biomarker Potential. Children 12, 611 (2025).
39	Meng, Q. et al. Myofibroblast-Specific TGFβ Receptor II Signaling in the Fibrotic Response to Cardiac Myosin Binding Protein C-Induced Cardiomyopathy. Circ. Res. 123, 1285–1297 (2018).
40	Zou, X. et al. MYBPC3 deficiency in cardiac fibroblasts drives their activation and contributes to fibrosis. Cell Death Dis. 13, 948 (2022).
41	Tudurachi, B.-S. et al. An Update on MYBPC3 Gene Mutation in Hypertrophic Cardiomyopathy. Int. J. Mol. Sci. 24, 10510 (2023).
42	Wessels, M. W. et al. Compound heterozygous or homozygous truncating MYBPC3 mutations cause lethal cardiomyopathy with features of noncompaction and septal defects. Eur. J. Hum. Genet. 23, 922–928 (2015).
43	Nauffal, V. et al. Genetics of myocardial interstitial fibrosis in the human heart and association with disease. Nat. Genet. 55, 777–786 (2023).
44	Rypdal, K. B. et al. The extracellular matrix glycoprotein ADAMTSL2 is increased in heart failure and inhibits TGFβ signalling in cardiac fibroblasts. Sci. Rep. 11, 19757 (2021).
